# Supplementary material for: COSUTI: A Core Outcome Set (COS) for Interventions for the Treatment of Uncomplicated Urinary Tract Infection (UTI) in Adults
Source: Antibiotics (Basel). 2022 Dec 19;11(12):1846. doi: 10.3390/antibiotics11121846 (PMC9774367; doi:10.3390/antibiotics11121846)
Supplement: Supplementary file 1 [file antibiotics-11-01846-s001.zip]

Archive with 1 entries (1 files):
- antibiotics-2056130-supplementary.pdf
